# Supplementary material for: The Risk of Venous Thromboembolism and Ischemic Stroke Stratified by VTE Risk Following Multiple Myeloma: A Korean Population-Based Cohort Study
Source: J Clin Med. 2024 May 11;13(10):2829. doi: 10.3390/jcm13102829 (PMC11121838; doi:10.3390/jcm13102829)
Supplement: Supplementary file 1 [file jcm-13-02829-s001.zip]

Archive with 1 entries (1 files):
- jcm-2987298-supplementary.pdf
